# Supplementary material for: Demonstrating the utility of flexible sequence queries against indexed short reads with FlexTyper
Source: PLoS Comput Biol. 2021 Mar 22;17(3):e1008815. doi: 10.1371/journal.pcbi.1008815 (PMC8016220; doi:10.1371/journal.pcbi.1008815)
Supplement: S1 Table — Columns include sample id, sample type (WGS or RNAseq) with read pair info (e.g. 2x150), read count, number of sub-indexes, maximum RAM used, wall time, time in seconds. For the WGS samples, we list the time in seconds for the analysis with other tools including BWA mem, Samtools, and DeepVariant. (XLSX) [file pcbi.1008815.s002.xlsx]

## Sheet: S1 Table
S1 Table
Indexing Performance							Analysis with other tools
SampleID	SampleType (read pair info)	ReadCount	Number of Indexes	RAM Used (GB)	Wall time	Time(s)	BWA mem	Samtools	DeepVariant	Total
ERR1955404	WGS (2x150bp)	802491688	8	126.99	21:51:19	78679	11489	1370	19549	32408
ERR1955491	WGS (2x150bp)	708308824	8	112.08	20:32:30	73950	9824	1176	22843	33843
ERR1955507	WGS (2x150bp)	810296130	8	128.22	22:46:00	81960	11291	1316	20712	33319
ERR2304556	WGS (2x150bp)	786774926	8	124.5	21:40:58	78058	10805	1297	23061	35163
ERR2304569	WGS (2x150bp)	743664896	8	117.68	21:24:39	77079	10122	1191	20583	31896
ERR2304597	WGS (2x150bp)	784815094	8	124.18	22:42:51	81771	11009	1359	20844	33212
ERR1955420	WGS (2x150bp)	892512514	8	141.23	1 day, 0:43:14	88994	12841	1545	22932	37318
ERR1955443	WGS (2x150bp)	845745588	8	133.83	23:20:45	84045	12553	1419	22758	36730
ERR1955495	WGS (2x150bp)	853864950	8	135.11	1 day, 0:03:29	86609	12982	1523	21460	35965
HG002	WGS (2x250bp)	883914482	12	154.14	1 day, 23:55:42	172542	-	-	-	-
SampleID	SampleType	ReadCount	Number of Indexes	RAM Used (GB)	Wall time	Time(s)
Patient 1	RNAseq + Virus Sim (2x150)	74851820	1	104.86	01:29:14	5354
Patient 2	RNAseq + Virus Sim (2x150)	68281390	1	91.75	01:36:23	5783
Patient 3	RNAseq + Virus Sim (2x150)	76426420	1	104.86	01:37:26	5846
Patient 4	RNAseq + Virus Sim (2x150)	59322588	1	104.86	01:11:23	4283
Patient 5	RNAseq + Virus Sim (2x150)	70961676	1	104.86	01:28:13	5293
