# Supplementary material for: Demonstrating the utility of flexible sequence queries against indexed short reads with FlexTyper
Source: PLoS Comput Biol. 2021 Mar 22;17(3):e1008815. doi: 10.1371/journal.pcbi.1008815 (PMC8016220; doi:10.1371/journal.pcbi.1008815)
Supplement: S2 Table — Indexed samples include EBV, HIV-1, FR751039, U21941, and ERR2322364 (human RNA-seq sample). The viral samples are simulated to a depth of 100x genomic coverage. Each subsection of the table is the analysis for an individual sample, which has been searched with specified parameters. An example parameter string: k100s1m2000u_UniqRead, can be interpreted as k-mer length 100, step size 1, maximum occurrence 2000, uniqueKmer parameter turned on, and unique read flag turned on. For each of the queries (EBV, HIV-1, FR751039, U21941), the FlexTyper count in Single-end mode is listed. Last, the search time for retrieving k-mers from the index is listed in seconds. (XLSX) [file pcbi.1008815.s003.xlsx]

## Sheet: S2 Table
S2 Table
Sample	EBV-100	EBV-100	EBV-100	EBV-100	EBV-100	EBV-100	EBV-100	EBV-100	EBV-100	EBV-100	EBV-100	EBV-100	EBV-100	EBV-100	EBV-100	EBV-100	EBV-100	EBV-100	EBV-100	EBV-100	EBV-100	EBV-100	EBV-100	EBV-100	EBV-100	EBV-100	EBV-100	EBV-100	EBV-100	EBV-100	EBV-100	EBV-100	EBV-100	EBV-100	EBV-100	EBV-100
Parameters	k100s1m2000	k100s1m50	k100s5m2000	k100s5m50	k15s1m2000	k15s1m50	k15s5m2000	k15s5m50	k30s1m2000	k30s1m50	k30s5m2000	k30s5m50	k100s1m2000u	k100s1m50u	k100s5m2000u	k100s5m50u	k15s1m2000u	k15s1m50u	k15s5m2000u	k15s5m50u	k30s1m2000u	k30s1m50u	k30s5m2000u	k30s5m50u	k100s1m2000u_UniqRead	k100s1m50u_UniqRead	k100s5m2000u_UniqRead	k100s5m50u_UniqRead	k15s1m2000u_UniqRead	k15s1m50u_UniqRead	k15s5m2000u_UniqRead	k15s5m50u_UniqRead	k30s1m2000u_UniqRead	k30s1m50u_UniqRead	k30s5m2000u_UniqRead	k30s5m50u_UniqRead
EBV	90139	76129	89011	75004	114500	94459	114500	93997	114500	94790	114500	94656	90139	76129	89011	75004	114500	94459	114500	93997	114500	94790	114500	94656	90139	76129	89011	75004	114459	94430	114306	93811	114500	94790	114500	94656
HIV-1	0	0	0	0	267	267	95	95	0	0	0	0	0	0	0	0	14	14	95	95	0	0	0	0	0	0	0	0	0	3	0	0	0	0	0	0
FR751039	0	0	0	0	94	94	8	8	0	0	0	0	0	0	0	0	15	15	8	8	0	0	0	0	0	0	0	0	0	8	0	7	0	0	0	0
U21941	0	0	0	0	355	355	91	91	0	0	0	0	0	0	0	0	12	12	91	91	0	0	0	0	0	0	0	0	0	1	0	1	0	0	0	0
SearchTime	741	579	411	232	8905	4583	2661	996	6007	4588	1415	814	730	620	446	137	7955	5773	2440	852	4881	5233	1765	1157	260	203	82	43	994	615	319	123	817	591	257	118
Sample	ERR2322364	ERR2322364	ERR2322364	ERR2322364	ERR2322364	ERR2322364	ERR2322364	ERR2322364	ERR2322364	ERR2322364	ERR2322364	ERR2322364	ERR2322364	ERR2322364	ERR2322364	ERR2322364	ERR2322364	ERR2322364	ERR2322364	ERR2322364	ERR2322364	ERR2322364	ERR2322364	ERR2322364	ERR2322364	ERR2322364	ERR2322364	ERR2322364	ERR2322364	ERR2322364	ERR2322364	ERR2322364	ERR2322364	ERR2322364	ERR2322364	ERR2322364
Parameters	k100s1m2000	k100s1m50	k100s5m2000	k100s5m50	k15s1m2000	k15s1m50	k15s5m2000	k15s5m50	k30s1m2000	k30s1m50	k30s5m2000	k30s5m50	k100s1m2000u	k100s1m50u	k100s5m2000u	k100s5m50u	k15s1m2000u	k15s1m50u	k15s5m2000u	k15s5m50u	k30s1m2000u	k30s1m50u	k30s5m2000u	k30s5m50u	k100s1m2000u_UniqRead	k100s1m50u_UniqRead	k100s5m2000u_UniqRead	k100s5m50u_UniqRead	k15s1m2000u_UniqRead	k15s1m50u_UniqRead	k15s5m2000u_UniqRead	k15s5m50u_UniqRead	k30s1m2000u_UniqRead	k30s1m50u_UniqRead	k30s5m2000u_UniqRead	k30s5m50u_UniqRead
EBV	0	0	0	0	3203170	518762	1050035	151142	4	4	4	4	0	0	0	0	3201242	518434	1049592	151039	4	4	4	4	0	0	0	0	3177426	516402	1047236	150902	4	4	4	4
HIV-1	0	0	0	0	163504	34940	43035	9713	0	0	0	0	0	0	0	0	163414	34918	43035	9713	0	0	0	0	0	0	0	0	149299	33854	42002	9661	0	0	0	0
FR751039	0	0	0	0	87716	23558	23752	6141	0	0	0	0	0	0	0	0	83322	21661	23610	5999	0	0	0	0	0	0	0	0	77756	21067	23053	5933	0	0	0	0
U21941	0	0	0	0	99433	23775	23318	7193	0	0	0	0	0	0	0	0	93731	21856	23176	7051	0	0	0	0	0	0	0	0	87160	21069	22049	6910	0	0	0	0
SearchTime	12	12	2	2	562	52	141	12	11	11	2	2	12	12	3	2	541	87	153	12	12	11	3	2	12	11	2	2	451	51	104	12	12	11	3	2
Sample	HIV1-100	HIV1-100	HIV1-100	HIV1-100	HIV1-100	HIV1-100	HIV1-100	HIV1-100	HIV1-100	HIV1-100	HIV1-100	HIV1-100	HIV1-100	HIV1-100	HIV1-100	HIV1-100	HIV1-100	HIV1-100	HIV1-100	HIV1-100	HIV1-100	HIV1-100	HIV1-100	HIV1-100	HIV1-100	HIV1-100	HIV1-100	HIV1-100	HIV1-100	HIV1-100	HIV1-100	HIV1-100	HIV1-100	HIV1-100	HIV1-100	HIV1-100
Parameters	k100s1m2000	k100s1m50	k100s5m2000	k100s5m50	k15s1m2000	k15s1m50	k15s5m2000	k15s5m50	k30s1m2000	k30s1m50	k30s5m2000	k30s5m50	k100s1m2000u	k100s1m50u	k100s5m2000u	k100s5m50u	k15s1m2000u	k15s1m50u	k15s5m2000u	k15s5m50u	k30s1m2000u	k30s1m50u	k30s5m2000u	k30s5m50u	k100s1m2000u_UniqRead	k100s1m50u_UniqRead	k100s5m2000u_UniqRead	k100s5m50u_UniqRead	k15s1m2000u_UniqRead	k15s1m50u_UniqRead	k15s5m2000u_UniqRead	k15s5m50u_UniqRead	k30s1m2000u_UniqRead	k30s1m50u_UniqRead	k30s5m2000u_UniqRead	k30s5m50u_UniqRead
EBV	0	0	0	0	286	235	5	5	0	0	0	0	0	0	0	0	18	18	5	5	0	0	0	0	0	0	0	0	0	0	0	0	0	0	0	0
HIV-1	4784	4784	4713	4713	6100	6094	6100	6072	6100	6100	6099	6099	4784	4784	4713	4713	6100	6094	6100	6072	6100	6100	6099	6099	4784	4784	4713	4713	6076	6070	6095	6067	6100	6100	6099	6099
FR751039	0	0	0	0	3	3	0	0	0	0	0	0	0	0	0	0	3	3	0	0	0	0	0	0	0	0	0	0	0	0	0	0	0	0	0	0
U21941	0	0	0	0	3	3	0	0	0	0	0	0	0	0	0	0	3	3	0	0	0	0	0	0	0	0	0	0	0	0	0	0	0	0	0	0
SearchTime	26	23	5	5	267	205	83	11	148	206	47	44	31	29	5	5	332	188	84	46	196	251	11	11	22	28	5	6	60	61	13	10	53	53	11	10
Sample	FR751039-100	FR751039-100	FR751039-100	FR751039-100	FR751039-100	FR751039-100	FR751039-100	FR751039-100	FR751039-100	FR751039-100	FR751039-100	FR751039-100	FR751039-100	FR751039-100	FR751039-100	FR751039-100	FR751039-100	FR751039-100	FR751039-100	FR751039-100	FR751039-100	FR751039-100	FR751039-100	FR751039-100	FR751039-100	FR751039-100	FR751039-100	FR751039-100	FR751039-100	FR751039-100	FR751039-100	FR751039-100	FR751039-100	FR751039-100	FR751039-100	FR751039-100
Parameters	k100s1m2000	k100s1m50	k100s5m2000	k100s5m50	k15s1m2000	k15s1m50	k15s5m2000	k15s5m50	k30s1m2000	k30s1m50	k30s5m2000	k30s5m50	k100s1m2000u	k100s1m50u	k100s5m2000u	k100s5m50u	k15s1m2000u	k15s1m50u	k15s5m2000u	k15s5m50u	k30s1m2000u	k30s1m50u	k30s5m2000u	k30s5m50u	k100s1m2000u_UniqRead	k100s1m50u_UniqRead	k100s5m2000u_UniqRead	k100s5m50u_UniqRead	k15s1m2000u_UniqRead	k15s1m50u_UniqRead	k15s5m2000u_UniqRead	k15s5m50u_UniqRead	k30s1m2000u_UniqRead	k30s1m50u_UniqRead	k30s5m2000u_UniqRead	k30s5m50u_UniqRead
EBV	0	0	0	0	84	84	76	76	0	0	0	0	0	0	0	0	12	12	76	76	0	0	0	0	0	0	0	0	0	0	0	0	0	0	0	0
HIV-1	0	0	0	0	3	3	1	1	0	0	0	0	0	0	0	0	3	3	1	1	0	0	0	0	0	0	0	0	0	0	0	0	0	0	0	0
FR751039	4128	4128	4057	4057	5200	5144	5200	5108	5200	5200	5200	5200	4128	4128	4057	4057	5200	5141	5200	5107	5200	5200	5200	5200	4128	4128	4057	4057	5136	5077	2840	2992	5196	5196	5122	5173
U21941	0	0	0	0	4032	3707	3516	3202	422	419	331	280	0	0	0	0	50	50	2285	2049	4	4	78	27	0	0	0	0	0	0	0	9	0	0	0	0
SearchTime	72	28	5	6	277	101	59	11	249	185	58	10	28	22	5	5	313	136	14	13	148	81	10	10	24	24	6	5	54	46	12	10	52	48	11	10
Sample	U21941-100	U21941-100	U21941-100	U21941-100	U21941-100	U21941-100	U21941-100	U21941-100	U21941-100	U21941-100	U21941-100	U21941-100	U21941-100	U21941-100	U21941-100	U21941-100	U21941-100	U21941-100	U21941-100	U21941-100	U21941-100	U21941-100	U21941-100	U21941-100	U21941-100	U21941-100	U21941-100	U21941-100	U21941-100	U21941-100	U21941-100	U21941-100	U21941-100	U21941-100	U21941-100	U21941-100
Parameters	k100s1m2000	k100s1m50	k100s5m2000	k100s5m50	k15s1m2000	k15s1m50	k15s5m2000	k15s5m50	k30s1m2000	k30s1m50	k30s5m2000	k30s5m50	k100s1m2000u	k100s1m50u	k100s5m2000u	k100s5m50u	k15s1m2000u	k15s1m50u	k15s5m2000u	k15s5m50u	k30s1m2000u	k30s1m50u	k30s5m2000u	k30s5m50u	k100s1m2000u_UniqRead	k100s1m50u_UniqRead	k100s5m2000u_UniqRead	k100s5m50u_UniqRead	k15s1m2000u_UniqRead	k15s1m50u_UniqRead	k15s5m2000u_UniqRead	k15s5m50u_UniqRead	k30s1m2000u_UniqRead	k30s1m50u_UniqRead	k30s5m2000u_UniqRead	k30s5m50u_UniqRead
EBV	0	0	0	0	363	254	3	3	0	0	0	0	0	0	0	0	10	10	3	3	0	0	0	0	0	0	0	0	0	0	0	0	0	0	0	0
HIV-1	0	0	0	0	0	0	0	0	0	0	0	0	0	0	0	0	0	0	0	0	0	0	0	0	0	0	0	0	0	0	0	0	0	0	0	0
FR751039	0	0	0	0	4015	3578	3478	3037	432	359	338	269	0	0	0	0	42	42	2223	1955	5	5	62	62	0	0	0	0	0	0	0	0	0	0	0	0
U21941	4123	4123	4054	4054	5200	5194	5200	5177	5200	5200	5200	5198	4123	4123	4054	4054	5200	5191	5200	5176	5200	5200	5200	5198	4123	4123	4054	4054	5148	5139	2974	3218	5195	5195	5138	5136
SearchTime	28	22	4	39	164	139	71	10	168	206	11	65	33	31	5	5	154	170	60	10	142	142	45	9	25	22	4	4	56	49	14	11	47	46	11	11
