# Supplementary material for: Demonstrating the utility of flexible sequence queries against indexed short reads with FlexTyper
Source: PLoS Comput Biol. 2021 Mar 22;17(3):e1008815. doi: 10.1371/journal.pcbi.1008815 (PMC8016220; doi:10.1371/journal.pcbi.1008815)
Supplement: S3 Table — The sample (Patient 1–5), query strain (EBV, HIV-1, U21941, FR751039, and TOTAL HPV as sum of U21941 and FR751039), expected single end (SE) number of reads, expected paired end (PE) number of read pairs, k-mer length, step size, boolean value for unique read parameter (UniqRead), FlexTyper Single-End count, FlexTyper Paired-End count, Centrifuge paired-end count, and Kraken2 Paired-end count. (XLSX) [file pcbi.1008815.s004.xlsx]

## Sheet: S3 Table
S3 Table
Sample	Strain	Expect_SE	Expect_PE	k	s	UniqRead	Single-End	Paired-End	C	K2
Patient_1	EBV	1146	573	30	5	FALSE	1142	573	538	557
Patient_2	EBV	11450	5725	30	5	FALSE	11451	5729	5427	5614
Patient_3	EBV	114500	57250	30	5	FALSE	114502	57252	54352	56021
Patient_4	EBV	1145000	572500	30	5	FALSE	964979	484234	543924	560610
Patient_5	EBV	1146	573	30	5	FALSE	1142	573	538	557
Patient_1	HIV-1	610	305	30	5	FALSE	610	305	284	305
Patient_2	HIV-1	6100	3050	30	5	FALSE	6099	3050	2797	3050
Patient_3	HIV-1	61000	30500	30	5	FALSE	61000	30500	28206	30500
Patient_4	HIV-1	62	31	30	5	FALSE	62	31	29	31
Patient_5	HIV-1	62	31	30	5	FALSE	62	31	29	31
Patient_1	U21941	5200	2600	30	5	FALSE	8475	3268	N/A	N/A
Patient_2	U21941	52000	26000	30	5	FALSE	52005	26001	N/A	N/A
Patient_3	U21941	52	26	30	5	FALSE	92	30	N/A	N/A
Patient_4	U21941	520	260	30	5	FALSE	851	336	N/A	N/A
Patient_5	U21941	52	26	30	5	FALSE	57	27	N/A	N/A
Patient_1	FR751039	52000	26000	30	5	FALSE	52337	26060	N/A	N/A
Patient_2	FR751039	52	26	30	5	FALSE	3366	762	N/A	N/A
Patient_3	FR751039	520	260	30	5	FALSE	523	260	N/A	N/A
Patient_4	FR751039	5200	2600	30	5	FALSE	5233	2609	N/A	N/A
Patient_5	FR751039	52	26	30	5	FALSE	55	26	N/A	N/A
Patient_1	TOTAL HPV	57200	28600	30	5	FALSE	60812	29328	2650	2775
Patient_2	TOTAL HPV	52052	26026	30	5	FALSE	55371	26763	1470	1535
Patient_3	TOTAL HPV	572	286	30	5	FALSE	615	290	25	27
Patient_4	TOTAL HPV	5720	2860	30	5	FALSE	6084	2945	273	290
Patient_5	TOTAL HPV	104	52	30	5	FALSE	112	53	3	4
Patient_1	EBV	1146	573	30	5	TRUE	1142	573	538	557
Patient_2	EBV	11450	5725	30	5	TRUE	11451	5729	5427	5614
Patient_3	EBV	114500	57250	30	5	TRUE	114502	57252	54352	56021
Patient_4	EBV	1145000	572500	30	5	TRUE	964979	484234	543924	560610
Patient_5	EBV	1146	573	30	5	TRUE	1142	573	538	557
Patient_1	HIV-1	610	305	30	5	TRUE	610	305	284	305
Patient_2	HIV-1	6100	3050	30	5	TRUE	6099	3050	2797	3050
Patient_3	HIV-1	61000	30500	30	5	TRUE	61000	30500	28206	30500
Patient_4	HIV-1	62	31	30	5	TRUE	62	31	29	31
Patient_5	HIV-1	62	31	30	5	TRUE	62	31	29	31
Patient_1	U21941	5200	2600	30	5	TRUE	5138	2540	N/A	N/A
Patient_2	U21941	52000	26000	30	5	TRUE	51228	25264	N/A	N/A
Patient_3	U21941	52	26	30	5	TRUE	52	26	N/A	N/A
Patient_4	U21941	520	260	30	5	TRUE	511	251	N/A	N/A
Patient_5	U21941	52	26	30	5	TRUE	52	26	N/A	N/A
Patient_1	FR751039	52000	26000	30	5	TRUE	51299	26002	N/A	N/A
Patient_2	FR751039	52	26	30	5	TRUE	51	62	N/A	N/A
Patient_3	FR751039	520	260	30	5	TRUE	516	260	N/A	N/A
Patient_4	FR751039	5200	2600	30	5	TRUE	5122	2600	N/A	N/A
Patient_5	FR751039	52	26	30	5	TRUE	51	26	N/A	N/A
Patient_1	TOTAL HPV	57200	28600	30	5	TRUE	56437	28542	2650	2775
Patient_2	TOTAL HPV	52052	26026	30	5	TRUE	51279	25326	1470	1535
Patient_3	TOTAL HPV	572	286	30	5	TRUE	568	286	25	27
Patient_4	TOTAL HPV	5720	2860	30	5	TRUE	5633	2851	273	290
Patient_5	TOTAL HPV	104	52	30	5	TRUE	103	52	3	4
Patient_1	EBV	1146	573	100	25	FALSE	858	547	538	557
Patient_2	EBV	11450	5725	100	25	FALSE	8289	5410	5427	5614
Patient_3	EBV	114500	57250	100	25	FALSE	83504	54288	54352	56021
Patient_4	EBV	1145000	572500	100	25	FALSE	821268	535065	543924	560610
Patient_5	EBV	1146	573	100	25	FALSE	858	547	538	557
Patient_1	HIV-1	610	305	100	25	FALSE	462	292	284	305
Patient_2	HIV-1	6100	3050	100	25	FALSE	4359	2873	2797	3050
Patient_3	HIV-1	61000	30500	100	25	FALSE	43648	28780	28206	30500
Patient_4	HIV-1	62	31	100	25	FALSE	45	30	29	31
Patient_5	HIV-1	62	31	100	25	FALSE	45	30	29	31
Patient_1	U21941	5200	2600	100	25	FALSE	3755	2470	N/A	N/A
Patient_2	U21941	52000	26000	100	25	FALSE	37406	24573	N/A	N/A
Patient_3	U21941	52	26	100	25	FALSE	38	26	N/A	N/A
Patient_4	U21941	520	260	100	25	FALSE	388	244	N/A	N/A
Patient_5	U21941	52	26	100	25	FALSE	38	26	N/A	N/A
Patient_1	FR751039	52000	26000	100	25	FALSE	37175	24527	N/A	N/A
Patient_2	FR751039	52	26	100	25	FALSE	37	25	N/A	N/A
Patient_3	FR751039	520	260	100	25	FALSE	384	246	N/A	N/A
Patient_4	FR751039	5200	2600	100	25	FALSE	3764	2446	N/A	N/A
Patient_5	FR751039	52	26	100	25	FALSE	37	25	N/A	N/A
Patient_1	TOTAL HPV	57200	28600	100	25	FALSE	40930	26997	2650	2775
Patient_2	TOTAL HPV	52052	26026	100	25	FALSE	37443	24598	1470	1535
Patient_3	TOTAL HPV	572	286	100	25	FALSE	422	272	25	27
Patient_4	TOTAL HPV	5720	2860	100	25	FALSE	4152	2690	273	290
Patient_5	TOTAL HPV	104	52	100	25	FALSE	75	51	3	4
Patient_1	EBV	1146	573	100	25	TRUE	858	547	538	557
Patient_2	EBV	11450	5725	100	25	TRUE	8289	5410	5427	5614
Patient_3	EBV	114500	57250	100	25	TRUE	83504	54288	54352	56021
Patient_4	EBV	1145000	572500	100	25	TRUE	821268	535065	543924	560610
Patient_5	EBV	1146	573	100	25	TRUE	858	547	538	557
Patient_1	HIV-1	610	305	100	25	TRUE	462	292	284	305
Patient_2	HIV-1	6100	3050	100	25	TRUE	4359	2873	2797	3050
Patient_3	HIV-1	61000	30500	100	25	TRUE	43648	28780	28206	30500
Patient_4	HIV-1	62	31	100	25	TRUE	45	30	29	31
Patient_5	HIV-1	62	31	100	25	TRUE	45	30	29	31
Patient_1	U21941	5200	2600	100	25	TRUE	3755	2470	N/A	N/A
Patient_2	U21941	52000	26000	100	25	TRUE	37406	24573	N/A	N/A
Patient_3	U21941	52	26	100	25	TRUE	38	26	N/A	N/A
Patient_4	U21941	520	260	100	25	TRUE	388	244	N/A	N/A
Patient_5	U21941	52	26	100	25	TRUE	38	26	N/A	N/A
Patient_1	FR751039	52000	26000	100	25	TRUE	37175	24527	N/A	N/A
Patient_2	FR751039	52	26	100	25	TRUE	37	25	N/A	N/A
Patient_3	FR751039	520	260	100	25	TRUE	384	246	N/A	N/A
Patient_4	FR751039	5200	2600	100	25	TRUE	3764	2446	N/A	N/A
Patient_5	FR751039	52	26	100	25	TRUE	37	25	N/A	N/A
Patient_1	TOTAL HPV	57200	28600	100	25	TRUE	40930	26997	2650	2775
Patient_2	TOTAL HPV	52052	26026	100	25	TRUE	37443	24598	1470	1535
Patient_3	TOTAL HPV	572	286	100	25	TRUE	422	272	25	27
Patient_4	TOTAL HPV	5720	2860	100	25	TRUE	4152	2690	273	290
Patient_5	TOTAL HPV	104	52	100	25	TRUE	75	51	3	4
