# Supplementary material for: Demonstrating the utility of flexible sequence queries against indexed short reads with FlexTyper
Source: PLoS Comput Biol. 2021 Mar 22;17(3):e1008815. doi: 10.1371/journal.pcbi.1008815 (PMC8016220; doi:10.1371/journal.pcbi.1008815)
Supplement: S4 Table — The operation (either Cytoscan search or Ancestry search), number of queries, sample id, max RAM used for search, wall time, and time in seconds. Parameter settings for search found in main text. (XLSX) [file pcbi.1008815.s005.xlsx]

## Sheet: S4 Table
S4 Table
Operation	Queries	SampleID	RAM	WallTime	Time(s)
Cytoscan	797654	ERR1955491	38.2	04:17:09	8540
Ancestry	26770	ERR1955507	4.36	00:11:15	675
Ancestry	26770	ERR1955491	3.96	00:11:18	678
Ancestry	26770	ERR2304556	4.27	00:11:18	678
Ancestry	26770	ERR1955495	4.65	00:11:33	693
Ancestry	26770	ERR2304569	4.09	00:13:54	834
Ancestry	26770	ERR1955443	4.54	00:14:32	872
Ancestry	26770	ERR1955404	4.35	00:14:32	872
Ancestry	26770	ERR1955420	4.71	00:14:36	876
Ancestry	26770	ERR2304597	4.25	00:10:47	647
